# Supplementary material for: Influence of extended depth of focus intraocular lenses on visual field sensitivity
Source: PLoS One. 2020 Sep 14;15(9):e0237728. doi: 10.1371/journal.pone.0237728 (PMC7489530; doi:10.1371/journal.pone.0237728)
Supplement: S1 Data — (XLSX) [file pone.0237728.s001.xlsx]

## Sheet: Bifocal
12	62.5769			-1.37615	1.50923	33.5769	24.7019	0.182692	-0.326923	0.0192308		-0.104273		-0.161182	mean
14	7.32761			0.580828	0.187828	1.72448	1.15051	0.320606	0.422902	0.24923		0.0640703		0.0356577	SD
												1.27137		1.44938
sex	age	eye	IOL	MD	PSD	FT	axial length	sphere	cyl	SE	UCVA	logMAR	BCVA	logMAR
F	46	R	ZLB	-1.2	1.4	32	22.16	0.5	-0.75	0.125	1.2	-0.0791812	1.5	-0.176091
F	66	L	ZLB	-0.65	1.63	33	24.86	0.25	-0.5	0	1.2	-0.0791812	1.5	-0.176091
M	71	L	ZLB	-0.97	1.36	33	24.77	0.25	-0.5	0	1.2	-0.0791812	1.5	-0.176091
M	64	R	ZLB	-1.04	1.32	35	24.03	0.5	-1	0	1	0	1.5	-0.176091
M	62	L	ZLB	-0.75	1.4	35	25.97	0	0	0	1.5	-0.176091	1.5	-0.176091
F	70	R	ZLB	-1.07	1.47	33	23.31	0	0	0	1.5	-0.176091	1.5	-0.176091
F	50	R	ZLB	-1.27	1.27	34	25.88	0.5	-1	0	1	0	1.5	-0.176091
F	60	R	ZLB	-2.32	2.13	36	25.86	0	0	0	1.5	-0.176091	1.5	-0.176091
F	55	L	ZLB	-2.51	1.47	33	25.74	0	0	0	1.2	-0.0791812	1.2	-0.0791812
M	59	R	ZLB	-2.01	1.54	32	24.57	0	0	0	1.5	-0.176091	1.5	-0.176091
M	58	R	ZLB	-1.85	1.42	32	24.84	0	0	0	1.5	-0.176091	1.5	-0.176091
F	58	R	ZLB	-1.71	1.49	34	22.56	-0.25	-0.5	-0.5	1.2	-0.0791812	1.5	-0.176091
M	69	L	ZLB	-0.37	1.51	36	23.98	0.25	0	0.25	1.2	-0.0791812	1.5	-0.176091
M	56	L	ZLB	-1.49	1.47	34	24.72	0	0	0	1.5	-0.176091	1.5	-0.176091
M	61	R	ZLB	-0.87	1.47	32	23.81	0	0	0	1.2	-0.0791812	1.2	-0.0791812
F	66	R	ZLB	-0.83	1.4	33	23.25	-0.25	0	-0.25	1.2	-0.0791812	1.5	-0.176091
F	73	R	ZLB	-1.97	1.57	31	25.95	0.5	0	0.5	1.5	-0.176091	1.5	-0.176091
F	73	R	ZMB	-1.46	1.62	33	23.26	0	0	0	1.2	-0.0791812	1.2	-0.0791812
M	58	L	ZMB	-1.75	1.57	33	25.71	0	0	0	1.5	-0.176091	1.5	-0.176091
F	69	L	ZMB	-1.25	1.57	33	23.79	0.5	-1	0	1.5	-0.176091	1.5	-0.176091
M	62	L	ZMB	-0.95	1.24	36	25.75	0.75	-0.75	0.375	1.2	-0.0791812	1.5	-0.176091
F	72	R	ZMB	-2.02	1.77	37	25.94	-0.25	0	-0.25	1	0	1.2	-0.0791812
M	72	L	ZLB	-0.65	1.51	32	24.76	0	0	0	1.5	-0.176091	1.5	-0.176091
F	65	L	ZLB	-1.21	1.38	37	25.71	0.5	-1.25	-0.125	1.2	-0.0791812	1.5	-0.176091
M	57	L	ZLB	-2.34	1.4	31	25.87	1	-0.5	0.75	1	0	1.5	-0.176091
F	55	R	ZLB	-1.27	1.86	33	25.2	0	-0.75	-0.375	1.2	-0.0791812	1.5	-0.176091

## Sheet: Bifocal (TD)
1	1	-4	-3	-1	-3	-4	1	-4	-1	2	2	-4	-5	0	0	-7	0	-1	1	-4	-2	-1	1	-3	-6	-1
2	3	1	0	-3	-3	-1	-1	-3	-2	2	-3	-5	1	-2	3	-3	1	-1	1	-3	-3	-1	3	1	-11	2
3	2	-3	0	-5	-5	-2	-1	-3	0	2	-1	-3	-5	-2	1	-3	0	-5	0	-2	-4	-3	2	-1	-8	2
4	5	-4	0	-7	-6	1	2	-6	0	6	0	1	-2	-2	1	-4	0	0	0	-1	-3	-4	4	-4	-12	2
5	-1	-3	-2	1	-3	-2	1	-5	0	3	2	-6	0	-3	0	-4	-1	-7	-1	-2	-5	-3	1	3	-6	-1
6	0	1	-1	0	-2	-1	1	-3	0	1	0	-4	-3	0	-3	-4	0	-1	0	-1	-1	0	0	-1	-5	-4
7	1	1	0	-1	-4	0	1	-3	0	2	-1	-2	-1	1	1	-2	1	0	1	0	-1	-1	-1	-1	-5	1
8	1	0	1	-1	-1	0	0	-2	0	2	-1	-2	-3	0	1	-3	0	-1	0	-1	-5	0	0	-1	-2	2
9	2	-1	-1	-2	-1	1	0	-2	0	2	0	-4	0	-1	1	-2	0	-2	0	-1	-1	0	0	-1	-2	2
10	4	0	1	-6	-1	1	-1	-3	1	2	-1	1	-1	-2	1	-4	1	-4	0	0	-3	0	0	-1	-4	2
11	2	-1	-3	-5	-2	2	0	-4	-4	-3	-3	-3	0	-2	1	-6	-1	0	-1	-3	0	0	-6	0	-3	1
12	-2	0	-3	-4	-2	0	1	-1	0	-2	-3	-3	0	-2	0	-4	-2	-2	-2	-3	-3	-2	-1	0	-4	1
17	1	-1	1	-3	-3	-1	-1	-3	0	2	-3	-2	0	-3	1	-1	-1	-1	-1	0	0	0	0	0	-3	1
18	1	-2	1	-2	-2	2	-2	-4	0	3	-5	-3	-4	1	1	-1	0	-2	0	1	-1	-7	0	-2	-2	-4
19	3	1	-2	-1	-1	3	-3	-4	-2	-1	1	-2	-1	-1	1	-3	-2	-5	-1	-2	0	1	-7	-3	-2	0
20	-2	0	-4	-5	-1	-2	-2	-4	-3	-1	-2	-2	-1	-1	1	-2	0	-2	0	-2	-1	0	-8	0	-3	0
27	1	-3	-2	-1	-1	-1	-1	-1	1	1	-1	0	-2	-3	0	0	0	-1	-1	0	-2	-3	0	1	-1	-3
28	3	0	-1	-1	-4	-3	-3	-1	1	-2	-5	-1	-2	-1	0	0	-3	-2	-3	0	-4	-4	0	0	-4	-1
29	2	1	-2	-2	0	-1	0	-3	-3	0	-4	-1	0	2	-1	-4	0	3	-1	-1	2	1	-2	-1	1	1
30	0	0	-2	-4	-1	-1	0	-3	-3	-1	-2	-2	-1	-1	0	-2	-1	0	-1	-2	-1	-1	-3	-3	-2	0
37	1	-4	0	0	0	0	-4	0	1	0	0	1	-1	-1	0	2	-1	0	-1	-2	0	-2	-1	2	0	-4
38	-1	-3	-1	0	0	0	-2	0	2	-1	0	-1	-1	-2	0	1	-2	-2	-1	-3	-1	-7	-5	-1	-1	0
39	1	1	-2	-4	0	-2	1	-3	-4	-1	0	-2	-1	1	-1	-3	0	-1	-2	-2	-1	1	0	-3	-1	1
40	0	0	-2	-1	-1	-1	0	-2	-2	-2	0	-2	-1	-1	0	-3	-2	-1	-1	-2	-2	0	-1	-2	-2	0
47	0	0	-1	-2	0	1	-1	-1	0	-2	-2	1	1	-2	-2	1	-1	-2	-4	-5	0	-3	-3	1	-5	-3
48	0	-2	1	-1	-2	-1	-1	0	1	-1	-1	1	1	0	-1	1	-2	-3	-4	-4	1	-4	-5	1	-5	-1
49	4	-3	-2	-5	-1	-1	0	-6	-5	0	-1	-1	-4	-1	-1	-3	-1	-1	-3	-2	-1	2	1	-2	-1	2
50	0	0	-3	-3	-1	-3	0	-3	-2	0	0	-3	-1	-3	-1	-3	-4	-2	-6	-3	0	-1	0	-1	0	1
57	-1	-5	0	-1	0	0	-1	-1	0	0	-2	0	0	0	-3	0	0	0	-1	-4	0	-1	-2	0	-6	-1
58	-3	-2	0	-1	-1	-2	-1	-2	1	-1	-2	-2	0	0	-3	-1	-1	-2	-3	-3	2	-3	-3	1	-4	-2
59	-4	0	-1	-1	-1	0	-4	-5	-2	1	-4	-1	-1	-1	-1	-1	-2	0	-1	-2	-3	-2	-1	-7	0	1
60	-2	-1	-2	-1	-4	0	-1	-2	-1	0	-1	-1	-2	-1	-1	-1	0	-2	-2	-3	0	-2	0	-2	0	0
65	-1	-1	0	-1	-1	-1	0	-2	0	-2	-1	0	-2	0	-3	0	1	-4	-1	-1	-2	-1	0	-4	-3	-2
66	-1	-3	-2	-2	-1	0	-1	-3	0	-1	-5	0	-4	-3	-3	-1	0	-3	-1	-2	-1	-4	-4	-1	-10	-1
67	-2	0	0	0	0	2	-3	-3	0	0	0	0	-1	2	1	-4	0	-2	-4	-2	0	-1	0	-1	0	0
68	-1	-1	0	-1	-1	1	0	-4	0	0	0	0	0	-1	-4	-1	-1	-2	-3	-2	0	0	-1	0	-1	0
69	0	-1	-1	-1	-1	1	0	-2	0	0	-1	-2	0	0	-2	-3	0	-4	-3	-2	-2	-1	0	0	-1	0
70	0	-1	-1	-1	-1	-2	0	-2	-1	0	-1	0	1	1	0	-1	-1	-1	-1	-1	-1	-1	0	-1	-2	1
71	-1	-1	-1	0	-1	0	0	-2	1	0	-1	0	0	0	0	0	-1	-1	-2	-1	0	-3	0	-2	-4	1
72	-2	-4	-1	-1	1	-1	0	-6	-2	-2	-4	0	-1	0	-1	-1	0	0	-1	-2	0	-3	-1	-2	-4	-1
73	2	-1	-3	0	-1	1	2	-3	0	0	0	3	2	0	-2	-2	0	0	-1	-2	-1	-4	0	0	-1	0
74	2	-3	-3	0	-2	1	-2	-3	0	1	0	-1	-1	-1	-3	-2	-2	-1	-1	-2	-1	-3	0	0	-3	2
75	-1	-1	-1	-2	1	-1	2	-2	-2	2	-1	-2	1	1	1	-1	-2	-2	-1	-1	-1	-2	-1	-1	-3	1
76	-1	-1	-4	-1	-2	-2	0	-3	-1	2	-3	0	-3	0	0	-1	0	-1	-3	-1	-1	-6	-1	-2	-7	1	mean	SD
mean	0.363636	-1.22727	-1.18182	-1.88636	-1.5	-0.431818	-0.545455	-2.77273	-0.704545	0.295455	-1.36364	-1.34091	-1.09091	-0.772727	-0.454545	-1.95455	-0.681818	-1.61364	-1.36364	-1.84091	-1.20455	-1.79545	-1.02273	-1	-3.36364	-0.0227273	-1.1722	0.841368
13	0	0	-1	-4	-3	-3	0	-1	0	0	-1	-1	-1	1	-3	-3	-2	0	-5	-1	-2	0	0	-3	-2	0
14	-1	0	-1	-1	-2	-2	0	-2	-2	1	-3	-3	0	-1	0	-1	0	-3	-2	-1	-1	0	0	-2	-3	-1
15	0	-1	1	-1	-2	-2	-1	-4	0	1	-4	-3	-1	-1	0	-4	0	-1	-1	-3	-1	0	-3	-1	-1	0
16	0	-1	1	-3	-2	-3	-1	-1	0	1	-3	-1	-1	-2	1	-2	-3	-2	-1	-1	-1	-2	0	-2	-1	1
21	0	-2	-2	-3	-3	-1	0	-1	-1	-1	-3	-2	-1	-2	0	-3	-1	-1	-1	-4	-2	0	-1	-1	-3	0
22	-1	-1	-3	-3	-3	-3	-1	-2	-1	-1	-3	-1	-2	0	-1	-2	-2	-2	-2	-3	-2	-1	-1	-2	-2	-1
23	0	-1	-3	-1	-3	-2	-3	-3	0	0	-3	-1	-1	-1	0	-1	-1	-3	-4	-3	-1	-1	0	-1	-2	0
24	0	-2	-1	-1	-4	-2	-2	-2	0	-2	-2	-3	-3	0	-2	-3	-1	-2	-3	-2	-1	0	-2	-1	-1	-1
25	-1	-4	0	-2	-3	-5	-5	-4	-2	-1	-1	-2	-4	-2	-2	-2	-2	-3	-3	-3	-4	-1	-2	-3	-3	0
26	1	-2	-1	-1	-1	-2	-3	-1	0	2	-1	0	-1	-1	-2	-3	0	-5	-7	0	-1	-1	-2	0	-1	-2
31	0	0	-1	-3	-1	0	0	-3	-1	-3	-2	-3	-3	-3	0	-1	0	-1	-5	-3	-1	-2	-1	0	-3	-2
32	-1	-1	-2	-3	-1	0	-2	-3	-2	-2	-4	-3	-1	-2	-2	-3	0	-1	-4	-4	-3	-2	-2	-1	-1	-2
35	0	-2	-3	0	-1	-2	-2	-2	-3	-2	-3	-1	0	0	0	-2	-1	-1	-1	-1	-1	-2	-2	-2	-4	-3
41	0	0	-3	-1	-1	0	0	-2	-1	-1	-1	-2	-1	-1	-1	-1	-3	-4	-2	-4	0	-1	0	0	-1	-2
42	0	-1	-2	-2	-3	0	-2	-3	-1	-3	-3	-3	-1	0	-1	-3	-1	-2	-1	-4	-1	-1	-2	-1	-1	-1
45	0	-1	-2	-1	-3	-2	-1	-1	0	0	-3	0	-2	-2	-1	-2	0	-1	-3	-2	-2	-1	-4	-3	-5	-1
51	-1	-1	-1	-1	-1	-2	0	-2	-3	-1	-1	-1	-2	-2	-1	-1	0	3	0	-2	-1	-3	0	-1	-1	0
52	-2	-2	-1	0	-2	-1	-1	-3	-2	-2	-2	-2	-3	-1	-4	-2	-1	0	-1	-4	-3	-2	-1	-2	-2	1
53	-1	-1	0	-2	-2	-2	-3	-3	-1	-4	-4	-1	-1	-2	-2	-2	-1	-3	-3	-4	-1	-4	-2	-2	-3	-1
54	-1	-1	-1	-3	-3	-2	-3	-2	-1	-1	-4	-1	0	0	-1	-4	-2	0	0	-2	-1	-2	-2	-4	-2	-2
55	-2	-4	-2	-1	-6	-1	-2	-2	0	0	-3	-2	0	0	-2	-3	0	-1	-1	-3	0	-3	-3	-3	-4	-1
56	-2	-2	0	-4	-1	1	-3	-3	-2	1	-4	-1	0	0	-4	-2	-3	-2	-3	-3	-2	-2	0	-5	-6	0
61	-3	-1	0	-2	-3	0	-1	-4	-1	-1	-1	-1	-1	-2	-2	-1	0	0	-1	-2	-1	-3	0	-1	-1	-2
62	-1	-1	-2	-4	-2	0	-1	-7	0	-1	-2	-1	-1	-1	-2	-3	-1	1	-1	-4	-1	-2	0	0	-1	-3
63	-1	-3	-1	-2	-2	-2	-3	-3	0	-1	-4	0	0	0	0	-2	0	2	-1	-2	-4	-2	-1	-2	-2	-1
64	-3	-1	-1	-2	-4	0	0	-3	1	-3	-1	0	0	-1	-1	-1	-2	-1	-1	-1	0	-3	-1	-2	-2	0	mean	SD
mean	-0.769231	-1.38462	-1.23077	-1.96154	-2.38462	-1.46154	-1.53846	-2.57692	-0.884615	-0.923077	-2.53846	-1.5	-1.19231	-1	-1.26923	-2.19231	-1.03846	-1.26923	-2.19231	-2.53846	-1.46154	-1.57692	-1.23077	-1.73077	-2.23077	-0.923077	-1.57692	0.56975
33	0	-1	-1	-1	-1	0	-3	-2	0	-2	-2	-3	0	0	0	-1	-7	-1	0	-5	-1	-1	-1	0	-1	-2
34	1	-3	0	-2	-1	-1	-1	-1	0	-2	-3	-3	0	1	0	-1	-1	0	-1	-3	0	0	-1	-1	-1	-1
43	-2	0	0	0	-1	0	-2	-2	0	-2	-3	-1	0	0	-1	-3	0	-3	-1	-3	-2	-1	-1	-2	-1	-2
44	0	-1	-1	-1	-2	0	-1	-3	0	0	-4	0	0	1	-2	-1	0	-1	-4	-1	0	-2	-1	-2	-1	-1	mean	SD
mean	-0.25	-1.25	-0.5	-1	-1.25	-0.25	-1.75	-2	0	-1.5	-3	-1.75	0	0.5	-0.75	-1.5	-2	-1.25	-1.5	-3	-0.75	-1	-1	-1.25	-1	-1.5	-1.17308	0.832974

## Sheet: Monofocal
9	65.6538			0.0242308	1.53885	36.5769	24.2627	-1.00962	-0.336538	-1.17788		0.3622		-0.143227	mean
17	6.06592			0.444839	0.28392	1.4191	1.35118	1.20723	0.46337	1.20321		0.487254		0.0524092	SD
												0.43431		1.39068
sex	age	eye	IOL	MD	PSD	FT	axial length	sphere	cyl	SE	UCVA	logMAR	BCVA	logMAR
M	71	L	N4-18YG	0.41	1.41	37	25.93	-3.25	0	-3.25	0.15	0.823909	1.5	-0.176091
F	61	R	ZCB00V	-0.07	1.27	35	24.69	-2	-1.25	-2.625	0.3	0.522879	1.5	-0.176091
M	71	L	ZCB00V	0.7	1.61	37	24.95	-1	-1	-1.5	0.1	1	1.5	-0.176091
M	55	L	N4-18YG	0.13	1.47	37	25.97	-1.5	0	-1.5	0.2	0.69897	1.5	-0.176091
F	68	L	N4-18YG	0.08	1.32	37	22.75	0	0	0	1.5	-0.176091	1.5	-0.176091
F	62	R	ZCB00V	0.18	1.33	36	24.19	-1.75	0	-1.75	0.2	0.69897	1.5	-0.176091
F	72	L	ZCB00V	0.22	1.77	39	23.08	0	0	0	1.5	-0.176091	1.5	-0.176091
M	70	L	ZCB00V	-0.19	1.15	34	25.62	-2	-1	-2.5	0.15	0.823909	1.2	-0.0791812
F	65	R	ZCB00V	-0.32	1.46	36	22.67	0	0	0	1.2	-0.0791812	1.2	-0.0791812
M	70	R	N4-18YG	-0.45	1.36	38	22.47	-0.25	-0.5	-0.5	1	0	1.5	-0.176091
F	71	R	ZCB00V	-0.85	1.9	37	22.18	1	-1.25	0.375	1	0	1.2	-0.0791812
M	69	L	N4-18YG	-0.29	1.48	35	24.4	0	0	0	1	0	1	0
F	63	L	N4-18YG	-0.24	1.65	40	25.86	-2.25	-0.75	-2.625	0.15	0.823909	1.5	-0.176091
F	57	L	ZCB00V	-0.96	1.8	38	24.79	0.25	-1	-0.25	1.2	-0.0791812	1.5	-0.176091
M	66	L	ZCB00V	-0.35	1.33	35	25.88	-1.75	0	-1.75	0.2	0.69897	1.5	-0.176091
F	54	R	ZCB00V	0.07	1.59	37	25.95	-2	0	-2	0.2	0.69897	1.5	-0.176091
F	59	L	ZCB00V	-0.41	1.59	35	23.73	-2.25	0	-2.25	0.5	0.30103	1.2	-0.0791812
F	53	R	ZCB00V	0.75	1.22	38	24.32	-2.75	0	-2.75	0.08	1.09691	1.5	-0.176091
F	72	R	ZCB00V	0.22	1.53	37	23.08	0	0	0	1.5	-0.176091	1.5	-0.176091
F	71	L	ZCB00V	0.06	1.91	34	23.87	-1.75	-0.75	-2.125	0.1	1	1.2	-0.0791812
F	66	L	ZCB00V	0.15	2.19	36	25.84	-0.25	0	-0.25	1.2	-0.0791812	1.5	-0.176091
M	61	L	ZCB00V	0.68	1.05	37	25.98	-1	-0.5	-1.25	0.5	0.30103	1.2	-0.0791812
F	70	R	ZCB00V	0.02	1.93	36	23.26	0.5	-0.75	0.125	1.5	-0.176091	1.5	-0.176091
F	69	R	ZCB00V	0.71	1.33	36	24.35	-2.75	0	-2.75	0.06	1.22185	1.2	-0.0791812
F	71	R	ZCB00V	0.41	1.38	37	23.19	0	0	0	1.5	-0.176091	1.5	-0.176091
M	70	L	ZCB00V	-0.03	1.98	37	21.83	0.5	0	0.5	1.5	-0.176091	1.5	-0.176091

## Sheet: Monofocal (TD)
1	-3	1	2	2	1	2	4	0	4	-1	2	-2	2	-5	2	0	-11	-1	0	-5	-5	-3	-3	-4	2	0
2	2	2	3	3	-1	0	2	-2	2	-1	3	-3	2	1	2	-3	-3	-1	3	-7	-4	-2	1	-3	2	-3
3	1	0	3	2	1	1	2	-3	1	-3	2	-2	3	0	2	-2	-5	-9	0	-1	0	-2	2	1	1	-5
4	2	0	4	-1	5	2	-3	0	2	-2	2	-2	1	0	-13	1	-6	-4	-1	-11	-3	-1	1	-2	1	-13
5	-1	-2	3	2	4	0	3	-1	-1	-2	4	-3	0	-2	-2	-1	-1	0	2	-1	-3	-3	-3	0	2	-1
6	-2	1	2	2	1	2	-1	1	1	0	2	-1	1	0	1	-1	1	0	2	-1	-1	1	0	0	1	2
7	1	2	2	2	-2	2	1	1	0	-2	2	0	2	1	1	0	-1	-2	3	-1	-2	1	0	0	2	2
8	1	0	3	2	1	1	1	1	-3	-3	2	0	2	0	1	1	-1	-3	1	0	-3	2	0	1	1	0
9	2	1	3	1	1	1	-1	1	0	-1	2	-2	1	1	0	1	-2	-1	0	-1	0	1	0	1	1	-2
10	3	2	4	2	4	4	2	1	-3	-1	2	-1	1	0	4	2	-4	1	-2	-4	-3	2	-1	2	1	-3
11	4	-1	1	1	-1	1	2	1	4	2	0	-1	0	1	2	2	1	0	0	0	-4	-3	-2	-3	1	1
12	1	0	2	1	1	2	1	1	1	2	0	-2	0	1	0	1	1	-1	2	-1	0	0	0	0	1	1
17	1	2	2	1	1	-1	0	1	-2	-2	1	-1	1	-1	1	1	0	-3	-4	-1	-1	1	-1	1	0	0
18	2	2	2	2	-2	-1	0	0	1	0	0	-3	1	3	-1	2	-10	-3	-6	-4	-2	2	-3	2	1	0
19	-3	0	0	0	0	-4	3	2	-2	1	0	-1	-3	2	0	3	-2	1	1	1	-2	0	0	-5	1	1
20	-1	-2	-1	-1	-1	-1	2	1	1	0	-1	-3	0	1	-3	2	1	0	2	0	-2	0	0	-2	1	1
27	1	1	2	1	0	0	0	1	-1	0	0	0	0	1	-1	1	-4	-3	-1	-3	-2	1	0	2	1	1
28	4	-2	2	2	-1	0	0	1	-4	1	1	-1	3	0	-4	3	-3	-4	-3	-5	-5	-2	0	3	1	0
29	-3	-1	2	-3	0	-2	3	-1	1	0	0	-1	-2	-1	-1	3	0	2	-1	-2	0	1	0	-2	-1	-2
30	0	-1	-2	-2	-1	1	2	1	0	-1	-1	-2	0	1	-1	2	-1	1	0	0	0	0	-2	-1	0	-1
37	-2	0	2	2	-1	-1	0	1	-1	2	2	-1	-1	-1	-2	2	-3	-5	-3	2	0	2	-1	3	1	1
38	2	1	2	3	-2	0	-4	1	-1	2	-1	0	0	0	-2	0	0	-4	-4	1	-1	-1	1	3	2	-1
39	-1	0	2	-2	0	-1	3	1	0	2	-4	1	-1	1	2	2	-2	1	2	-1	0	-1	-5	-2	-2	-3
40	1	0	0	-3	-1	1	1	0	0	1	-2	-3	-1	1	1	1	1	1	-1	-2	0	1	-1	-2	-1	-1
47	1	-2	2	0	0	0	-3	-1	-4	1	2	1	2	0	1	0	0	-2	-5	2	0	3	1	2	-1	2
48	2	-3	3	1	0	-1	-3	0	-2	-1	2	1	-1	-1	-1	1	-1	-4	-4	2	-2	0	1	2	2	1
49	2	-6	-3	-1	0	-1	1	1	-3	4	-8	-3	-5	0	1	1	1	-2	-1	2	0	1	-6	-2	1	-6
50	1	0	-2	-1	0	1	-1	0	0	1	-1	-3	-2	0	0	1	0	0	-1	-1	-1	1	0	-2	1	-5
57	1	0	1	0	0	0	-4	-1	-2	0	1	1	1	1	1	1	-2	-1	-2	1	0	1	-1	1	-1	0
58	1	0	0	-2	0	0	-6	-1	-3	1	2	1	-2	-2	1	1	-1	-5	-3	1	-1	-1	-3	1	0	-3
59	1	0	-1	-1	-2	2	-3	0	0	-3	-3	-4	-1	-2	1	-1	1	-2	0	0	4	1	0	0	2	-1
60	-1	0	0	0	-1	1	0	-2	0	1	-1	-1	0	1	-1	0	0	1	0	-1	1	1	0	-1	2	-2
65	1	0	1	0	0	1	0	-2	-1	0	0	1	-1	2	1	1	-1	0	-1	-1	-1	0	1	1	2	0
66	1	0	2	3	1	0	-2	-2	-4	3	0	1	1	-1	1	2	-1	-4	-1	-2	-1	-2	0	-2	1	-1
67	3	1	-3	3	0	-1	1	2	1	-3	0	-1	1	1	0	1	-1	1	-1	-1	0	2	1	-1	3	-1
68	0	0	0	-2	1	1	0	0	1	1	-1	0	1	1	1	1	-3	1	2	-3	2	1	1	-1	2	0
69	-2	0	-2	0	1	-1	0	0	1	-1	-1	-2	1	1	1	1	1	1	2	-1	0	0	1	-1	2	0
70	-1	-1	0	-1	0	0	0	1	1	-1	0	1	1	1	3	1	0	-2	1	-2	-1	2	1	-1	1	1
71	1	0	0	0	1	1	0	0	1	-1	0	1	0	0	3	1	0	0	0	-1	0	0	1	1	1	0
72	1	0	2	-2	-3	1	0	-3	0	-1	0	1	-3	-1	2	1	0	0	-3	-2	0	1	-2	-1	1	0
73	0	-2	3	0	2	-3	0	1	2	0	0	0	1	-2	3	2	-1	-1	3	-5	-2	-1	-2	-1	3	-3
74	0	1	0	-1	1	0	0	0	-1	-2	-1	2	1	-4	-2	1	1	-1	2	-5	-3	1	1	-3	3	0
75	-3	0	0	0	1	-4	-2	1	-1	-2	0	2	1	-2	1	0	-2	-3	1	-4	-3	1	2	0	2	1
76	0	-4	2	-1	0	-2	0	1	0	-1	-1	2	0	0	3	0	-3	-1	-1	-2	-7	1	0	0	4	-8	mean	SD
mean	0.477273	-0.227273	1.13636	0.318182	0.204545	0.0909091	0.0227273	0.113636	-0.318182	-0.227273	0.181818	-0.75	0.181818	-0.0454545	0.204545	0.886364	-1.5	-1.38636	-0.454545	-1.59091	-1.31818	0.227273	-0.454545	-0.340909	1.15909	-1.13636	-0.174825	0.753882
13	-1	0	2	1	0	2	-1	0	0	0	0	0	-1	-1	-1	1	1	1	2	-3	1	0	0	-1	0	1
14	1	1	0	1	-1	2	1	-1	-2	-1	1	0	1	0	0	-1	0	-1	1	-1	1	1	-2	-3	1	2
15	2	1	2	1	0	0	1	0	-2	-1	1	0	1	-1	0	1	0	-1	-1	-1	1	2	-2	0	0	0
16	2	1	3	1	0	1	2	0	0	-2	1	0	1	1	0	1	-1	-1	0	-1	1	1	0	0	0	0
21	1	0	1	1	-2	1	2	1	0	2	-2	-1	-1	1	-1	1	0	-1	2	0	-1	0	0	0	0	1
22	2	-1	1	0	1	1	1	-1	-1	2	-1	-1	1	1	-1	0	1	1	-1	-1	1	2	-1	-1	-2	2
23	1	1	0	-1	0	1	1	0	0	1	1	-2	1	-1	-1	1	2	-1	0	0	2	0	0	-2	0	0
24	0	1	0	-1	0	-1	2	0	0	-2	1	-1	0	1	-1	1	-1	-3	1	-1	1	2	-2	-2	0	0
25	0	0	1	2	-1	-1	1	-2	-1	-1	0	0	-1	0	-3	-1	1	-2	0	-2	0	1	-1	-2	-2	-3
26	2	1	0	0	0	1	0	0	-2	0	-1	1	2	1	-5	1	1	-4	-2	-1	0	0	1	1	0	0
31	-1	0	-1	1	-2	1	1	0	0	2	-1	-1	0	-1	-2	1	1	1	2	0	1	-1	0	0	0	1
32	0	-1	1	1	0	-1	-2	-2	-1	0	0	0	-2	0	-1	-1	2	1	0	0	1	1	-2	0	-1	0
35	0	1	2	1	0	1	0	0	-2	-1	-1	-1	-3	2	-1	1	0	-2	1	0	2	2	-1	0	0	0
41	0	0	1	0	0	1	2	0	0	2	0	0	-1	-1	2	0	1	0	2	0	1	1	0	1	1	1
42	0	1	2	1	-1	-1	1	-2	0	0	0	-1	-2	1	0	0	2	1	1	0	1	1	-1	1	1	-1
45	1	0	1	-3	0	1	0	-1	0	0	0	1	-2	0	-1	0	2	-4	0	1	1	0	1	1	0	1
51	1	-1	-1	-2	1	1	0	0	-1	1	-1	0	-2	1	1	2	3	0	0	-2	0	0	-1	0	1	0
52	1	0	1	-1	0	-1	2	-1	0	2	-2	1	0	1	0	1	3	0	4	-2	2	1	0	-1	2	0
53	-1	0	-1	0	1	-1	1	0	-1	0	-1	0	0	1	-1	0	2	0	1	-2	2	2	0	-1	2	1
54	-1	0	0	1	2	-1	0	1	0	0	-1	-1	-1	2	2	1	2	-2	0	-1	0	1	-1	-1	1	1
55	1	-1	-1	0	2	0	-1	0	-1	-1	-3	1	0	1	1	0	1	-3	1	0	1	1	1	0	1	0
56	-1	0	1	-2	-4	-2	-3	-2	-3	-1	0	-1	1	2	-1	1	1	-3	1	2	-2	2	1	1	1	-3
61	-1	0	-1	0	0	1	0	-1	1	2	-1	0	0	1	0	2	1	1	2	-2	0	2	0	-2	2	0
62	0	-2	0	0	1	0	-1	0	0	0	-3	-1	-1	1	1	0	2	1	1	-1	2	2	-1	-1	0	-1
63	0	0	-1	1	1	-2	-2	-1	0	-3	-3	1	-2	2	2	1	0	0	-1	-3	1	2	0	0	-1	1
64	0	0	-2	0	0	1	0	1	0	-2	-1	0	1	2	2	0	0	0	0	-2	0	2	0	1	0	1	mean	SD
mean	0.346154	0.0769231	0.423077	0.115385	-0.0769231	0.192308	0.307692	-0.423077	-0.615385	-0.0384615	-0.653846	-0.230769	-0.384615	0.653846	-0.346154	0.538462	1.03846	-0.807692	0.653846	-0.884615	0.769231	1.07692	-0.423077	-0.423077	0.269231	0.192308	0.0517751	0.550303
33	1	1	2	1	-1	-1	1	-2	0	1	1	-1	-2	-1	0	1	1	-1	1	1	2	2	0	0	1	2
34	0	1	2	0	1	1	0	-1	1	0	1	0	-3	2	0	1	-1	-1	2	0	2	1	0	-2	1	1
43	1	1	1	-1	1	0	2	-1	0	-1	1	0	0	2	1	-1	1	0	1	0	0	2	0	0	2	1
44	1	-1	1	0	2	0	-1	1	1	1	1	1	-2	2	2	1	2	-1	2	1	2	2	-1	-1	0	1	mean	SD
mean	0.75	0.5	1.5	0	0.75	0	0.5	-0.75	0.5	0.25	1	0	-1.75	1.25	0.75	0.5	0.75	-0.75	1.5	0.5	1.5	1.75	-0.25	-0.75	1	1.25	0.471154	0.837636

## Sheet: EDOF
0	62.5833		-0.240417	1.60458	35.8333	24.0042	-0.125	-0.322917	-0.317708		0.00746164		-0.15664	mean
0	7.8348		0.581179	0.33814	1.46456	1.26821	0.510754	0.325369	0.556556		0.272796		0.0466731	SD
											0.982966		1.4343
sex	age	eye	MD	PSD	FT	axial length	sphere	cyl	SE	UCVA	logMAR	BCVA	logMAR
F	62	R	-0.01	1.28	36	23.86	0.25	0	0.25	1.5	-0.176091	1.5	-0.176091
F	70	L	-0.02	2.29	36	23.17	0.25	-0.5	0	1.5	-0.176091	1.5	-0.176091
M	67	R	0.04	1.62	34	25.98	-0.5	-0.5	-0.75	1	0	1.5	-0.176091
M	64	L	-0.94	1.51	38	22.93	0	0	0	1.5	-0.176091	1.5	-0.176091
F	59	R	0.29	1.26	35	22.1	0	0	0	1.5	-0.176091	1.5	-0.176091
M	48	R	0.03	2.01	36	23.1	0	0	0	1.5	-0.176091	1.5	-0.176091
M	58	L	-0.05	1.46	35	24.7	0	0	0	1.5	-0.176091	1.5	-0.176091
F	47	R	0.63	1.07	36	25.79	-0.75	-0.5	-1	0.5	0.30103	1.5	-0.176091
F	71	R	0.2	1.48	35	23.47	0.25	-0.5	0	1.5	-0.176091	1.5	-0.176091
M	75	R	0.36	1.48	36	23.26	0	0	0	1.5	-0.176091	1.5	-0.176091
M	61	L	-0.37	1.88	37	24.73	0.25	-0.5	0	1.2	-0.0791812	1.2	-0.0791812
F	60	R	-0.1	1.5	38	21.67	0.75	0	0	1.5	-0.176091	1.5	-0.176091
F	55	L	-0.97	1.23	33	22.19	0.25	0	0.25	1.5	-0.176091	1.5	-0.176091
M	74	L	-0.94	2.32	34	23.31	0	0	0	1	0	1	0
M	68	L	-0.55	1.34	35	24.83	-0.75	-0.75	-1.125	0.3	0.522879	1.2	-0.0791812
M	65	R	-1.05	1.42	36	23.16	0.75	-0.75	0.375	1.5	-0.176091	1.5	-0.176091
M	61	L	0.27	1.2	37	24.36	0	0	0	1.5	-0.176091	1.5	-0.176091
M	71	R	-0.74	1.89	36	24.55	-0.75	-0.5	-1	0.6	0.221849	1.2	-0.0791812
F	63	R	-0.85	1.79	33	25.86	-0.5	-0.75	-0.875	0.5	0.30103	1.5	-0.176091
F	66	R	0.94	1.56	36	23.05	0	-0.5	-0.25	1.2	-0.0791812	1.5	-0.176091
F	67	R	0.17	2.08	37	25.53	0	0	0	1.5	-0.176091	1.5	-0.176091
M	46	L	-0.13	1.58	38	25.97	-0.5	-0.5	-0.75	0.7	0.154902	1.5	-0.176091
M	60	L	-1.05	1.44	38	24.34	-1.5	-0.5	-1.75	0.15	0.823909	1.5	-0.176091
F	64	R	-0.93	1.82	35	24.19	-0.5	-1	-1	0.5	0.30103	1.5	-0.176091

## Sheet: EDOF (TD)
1	-6	-8	-1	-2	-6	-11	-6	-5	5	-6	-6	-1	0	2	2	-4	-3	0	0	1	-1	2	-3	-1
2	-2	-3	-1	1	-2	-14	-5	1	2	-6	-6	-1	1	2	2	-10	-2	-1	-2	1	1	1	1	0
3	-3	-7	0	-1	-3	-10	-6	1	0	-7	-7	-1	0	-2	0	-3	-2	-2	2	-3	-1	1	1	1
4	-5	-25	-6	0	-5	-15	-13	1	0	-6	-6	0	2	-7	2	-5	-1	-1	0	3	-4	1	-3	1
5	-3	-2	0	1	-3	-1	-3	-1	1	-2	-2	-2	-3	0	-1	0	-4	-2	-1	2	-1	-2	-3	-1
6	-2	-1	-3	1	-2	0	-3	-3	2	-3	-3	-1	0	1	2	0	-4	1	0	1	-1	0	-2	0
7	-2	0	1	0	-2	-3	-1	-1	2	-3	-3	-1	0	2	2	-3	-1	0	0	1	-2	-2	-2	0
8	-1	-2	1	-2	-1	-3	-1	1	1	-5	-5	0	0	1	3	-2	-1	-2	-1	2	0	1	-1	1
9	1	-4	0	0	1	-2	1	1	1	-2	-2	-1	0	1	2	-3	-1	-1	1	2	-2	1	-3	1
10	-1	-6	1	0	-1	-3	6	1	0	0	0	1	-2	2	2	1	-2	0	0	3	1	1	-4	1
11	3	-1	0	0	3	1	-5	0	-1	-2	-2	-4	-1	-1	2	0	-3	0	0	-3	-1	-4	1	0
12	0	-2	1	-1	0	1	-3	0	1	-2	-2	-1	1	-1	2	0	-3	0	-2	-4	-1	-1	0	0
17	1	-3	1	-1	1	0	2	1	0	0	0	1	1	1	1	0	-2	0	0	2	0	0	0	0
18	1	-2	1	-1	1	0	1	0	-1	0	0	-2	-1	1	-1	-1	-1	-1	0	2	-1	2	-4	-3
19	-2	0	1	1	-2	1	-2	1	3	-2	-2	-4	-6	1	3	0	0	0	-2	-1	0	-2	3	0
20	0	0	0	0	0	0	-1	0	2	-3	-3	0	-4	0	2	0	-3	0	-4	-1	0	-3	1	0
27	-1	0	1	1	-1	0	-2	1	-1	1	1	1	1	-1	1	-2	0	-2	-1	2	0	1	-2	0
28	-1	0	-2	0	-1	0	-1	0	-4	1	1	0	1	-1	0	-3	0	1	-4	-1	-1	-4	-3	1
29	0	1	2	2	0	1	-3	2	1	-4	-4	-2	-2	1	3	1	-2	1	0	-1	-2	-1	3	0
30	0	0	1	1	0	1	-1	1	2	-1	-1	0	-1	0	2	0	-2	-2	-2	-1	-1	-1	1	-2
37	-1	1	2	0	-1	0	0	1	-1	2	2	1	2	-1	1	-1	0	-3	-3	2	-1	3	0	1
38	2	3	-1	1	2	1	-1	-1	0	2	2	2	2	-1	1	-4	1	1	-1	2	-3	3	-4	1
39	-1	-1	1	2	-1	0	0	3	3	-2	-2	1	-2	1	2	1	-2	1	-3	-1	-3	0	3	0
40	0	0	1	1	0	1	0	2	-1	-1	-1	1	1	-3	1	0	0	0	0	-2	-1	0	1	-1
47	1	0	0	1	1	-1	-1	2	-3	2	2	0	0	-1	0	-4	-1	0	-2	-1	-2	2	0	-1
48	0	2	1	0	0	1	0	0	-2	2	2	1	2	0	1	-2	1	1	-1	2	0	2	-4	-3
49	-1	1	-1	3	-1	2	1	3	4	0	0	-2	-3	-8	0	-2	-1	1	0	-1	-2	1	5	0
50	1	1	0	1	1	1	-1	1	1	0	0	0	0	-6	1	0	0	0	0	-2	-1	0	0	0
57	1	2	0	1	1	-2	0	1	-2	1	1	1	1	-1	1	-1	1	0	-1	-2	0	0	-1	-1
58	4	2	1	1	4	0	1	2	-3	-1	-1	1	1	-4	-1	2	-2	0	-4	-5	-1	2	-4	-1
59	2	-2	1	4	2	2	1	1	1	-1	-1	1	-2	-4	1	1	-3	0	0	0	-3	0	1	0
60	1	1	0	0	1	1	1	1	0	-1	-1	0	-4	-3	-1	1	0	0	0	0	-4	0	-1	-1
65	1	1	0	1	1	1	1	1	1	0	0	1	1	-1	2	0	0	-1	0	-3	0	2	-3	-1
66	1	-1	0	1	1	2	1	2	-3	1	1	-1	-1	-2	2	-1	0	-1	0	-3	-3	-1	-2	-2
67	-1	-1	1	2	-1	2	0	1	1	-3	-3	-3	-2	-1	-3	-2	0	0	0	1	-6	1	1	1
68	1	1	0	0	1	1	1	1	1	0	0	-3	0	-1	0	0	-2	0	-1	0	-3	1	-3	0
69	0	0	0	1	0	-1	1	2	1	-1	-1	-2	0	-1	-2	-7	-2	0	0	0	-2	1	-2	-1
70	1	1	-1	2	1	0	0	1	1	0	0	-2	-1	-1	1	0	-3	-2	0	-1	-3	1	-2	-3
71	1	0	-2	2	1	1	0	1	1	0	0	-1	1	-1	1	1	-1	-1	0	-1	-2	0	-2	-1
72	4	1	-1	-1	4	-1	0	1	1	0	0	1	2	-2	3	3	-4	0	-1	-3	2	1	-5	-2
73	0	0	1	2	0	1	3	2	5	0	0	-5	-3	-4	-2	0	-3	1	-6	-3	-3	-1	-1	0
74	-2	-2	1	1	-2	1	2	2	2	0	0	-3	0	-4	-3	-1	0	1	0	0	-2	2	-2	0
75	1	1	0	0	1	-1	-2	-2	2	0	0	-1	-2	-1	1	-4	-2	-4	-1	-4	0	3	-2	0
76	-2	-3	1	-1	-2	3	2	0	1	-4	-4	-1	0	-2	-1	-3	-2	-2	-1	-12	-2	1	-3	-2	mean	SD
mean	-0.204545	-1.29545	0.0681818	0.568182	-0.204545	-0.954545	-0.818182	0.681818	0.613636	-1.27273	-1.27273	-0.704545	-0.454545	-1.13636	0.840909	-1.29545	-1.40909	-0.431818	-0.931818	-0.681818	-1.40909	0.340909	-1.11364	-0.409091	-0.536932	0.729087
13	0	-2	1	2	0	1	-1	-1	0	-1	-1	-2	-1	1	2	-1	-3	1	-1	-2	-1	-1	0	-2
14	0	0	2	1	0	-1	1	0	2	0	0	-3	-3	1	0	-2	-1	1	0	0	-1	0	0	-2
15	1	-1	1	0	1	0	1	0	1	-4	-4	-1	2	-1	3	-4	-2	-4	0	1	0	0	0	0
16	1	-2	-1	0	1	0	3	0	0	-2	-2	0	2	2	1	0	-3	-1	0	1	0	0	-1	0
21	-2	0	-1	0	-2	-1	-1	-1	4	-1	-1	-1	1	-1	2	-1	-1	1	-1	-2	-1	-1	0	-1
22	-1	1	0	1	-1	0	2	-4	3	-1	-1	0	1	0	0	1	-1	0	-2	-6	-2	0	-1	0
23	1	-1	2	0	1	-1	2	-1	1	0	0	-1	1	-1	2	1	0	-1	-2	-1	-1	-1	0	0
24	1	0	1	-1	1	0	2	0	0	-1	-1	2	2	-1	2	-3	-1	-3	0	-1	-2	-1	0	-1
25	-2	0	0	1	-2	-2	2	-1	-2	0	0	2	2	1	2	-3	-4	-2	-1	-3	0	-3	-2	-3
26	1	-1	1	2	1	-2	2	-1	-3	0	0	0	0	2	4	-1	-2	0	-2	1	-2	1	0	0
31	0	-1	1	1	0	1	-2	0	0	1	1	1	0	0	2	-1	-2	-1	-2	-1	0	-1	1	0
32	1	0	1	1	1	1	-1	-1	2	1	1	1	2	1	0	1	0	-1	0	-2	0	-4	1	0
35	-4	1	-1	0	-4	1	0	0	0	0	0	0	-1	-1	-1	-1	-2	0	-2	-1	0	-1	-3	-1
41	-1	-1	1	1	-1	1	-1	1	1	1	1	1	2	0	0	-1	0	0	0	0	0	0	0	-2
42	1	1	1	1	1	-1	-1	-1	1	1	1	1	2	0	0	-1	0	0	0	-1	0	0	0	-1
45	-3	0	-2	1	-3	0	1	0	-2	0	0	1	-6	-3	2	0	0	1	-1	-1	0	-1	-3	0
51	1	1	0	0	1	1	1	1	0	1	1	0	1	-2	2	0	-1	0	-1	0	-2	-2	-1	-1
52	1	1	1	1	1	0	1	1	-2	0	0	0	2	-1	0	0	-1	-1	-2	-3	-1	0	-1	0
53	1	1	-2	1	1	1	1	1	0	1	1	1	0	-2	0	0	-2	-1	-1	-1	0	0	-2	1
54	0	2	-1	0	0	1	0	-1	-2	0	0	-1	1	-1	-3	0	-1	-1	-3	-1	0	0	-3	-1
55	-3	1	1	1	-3	0	1	-4	-1	-2	-2	1	1	-2	1	-1	-3	0	-1	-3	-2	1	-2	-2
56	0	2	-2	-1	0	-2	2	1	0	1	1	1	1	-2	1	-3	1	-2	-1	-2	0	2	-1	-2
61	1	1	-1	-1	1	1	1	1	0	1	1	-1	1	-1	-1	0	0	0	-1	-2	-3	0	-2	1
62	1	1	0	1	1	1	-1	1	0	1	1	0	-1	-3	0	-2	0	0	-1	0	-3	0	-1	-3
63	1	2	-2	2	1	1	0	0	0	0	0	0	-1	-2	0	0	-1	-1	-1	-1	-1	-1	-3	-2
64	0	0	-1	2	0	1	-2	0	1	0	0	1	1	-3	1	0	-1	-4	-2	-2	-1	2	-2	-3	mean	SD
mean	-0.115385	0.230769	0	0.653846	-0.115385	0.0769231	0.5	-0.346154	0.153846	-0.115385	-0.115385	0.115385	0.461538	-0.730769	0.846154	-0.846154	-1.19231	-0.730769	-1.07692	-1.26923	-0.884615	-0.423077	-1	-0.961538	-0.286859	0.617261
43	2	2	1	1	2	1	-1	0	1	2	2	2	3	0	2	2	1	-2	0	0	0	-1	-1	-1
44	0	0	1	1	0	0	1	0	0	0	0	1	2	-1	3	0	0	0	0	0	0	0	0	0
33	-1	1	2	1	-1	1	1	-2	1	1	1	1	2	0	2	1	0	-2	0	0	1	1	0	-1
34	0	1	1	-1	0	1	2	0	-1	-3	-3	0	1	-1	1	1	0	0	0	1	1	0	-1	0	mean	SD
mean	0.25	1	1.25	0.5	0.25	0.75	0.75	-0.5	0.25	0	0	1	2	-0.5	2	1	0.25	-1	0	0.25	0.5	0	-0.5	-0.5	0.375	0.755415
